# Supplementary material for: Antibiotic Resistance and Genotypes of Mycoplasma genitalium during a Resistance-Guided Treatment Regime in a German University Hospital
Source: Antibiotics (Basel). 2021 Aug 10;10(8):962. doi: 10.3390/antibiotics10080962 (PMC8389038; doi:10.3390/antibiotics10080962)
Supplement: Supplementary file 1 [file antibiotics-10-00962-s001.zip]

Archive with 1 entries (1 files):
- antibiotics-1313951-supplementary.pdf
